# Supplementary material for: Conformational rearrangements enable iterative backbone N-methylation in RiPP biosynthesis
Source: Nat Commun. 2021 Sep 9;12:5355. doi: 10.1038/s41467-021-25575-7 (PMC8429565; doi:10.1038/s41467-021-25575-7)
Supplement: Supplementary file 7 — source data [file 41467_2021_25575_MOESM7_ESM.xlsx]

## Sheet: Supplementary Fig.6
6c)
HiLoad 16/600 Superdex 75 pg				Buffer = 50mM HEPES pH 8.0, 300mM NaCl, 10% Glycerol
Kav = (Ve-Vo)/(Vc-Vo)
	Vc	Vo
	120.637	45
Molecular Weight Markers	Molecular Weight (kDa)	Ve	Kav
Aprotinin	6.5	89.41	0.587147
Ribonuclease A	13.7	76.03	0.410249
Carbonic Anhydrase	29	66.626	0.285918
Ovalbumin	43	59.186	0.187554		Theoretical	Observed by SEC
Conalbumin	75	53.028	0.106139		Molecular Weight (kDa)	Molecular Weight (kDa)
his6-SonA		86.26	0.5455	monomer	8.77066	7.49482
his6-SonM		58.44	0.177691	dimer	60.3372	48.4855
6d)

## Sheet: Supplementary Fig.14
14a)
[SonA] (μM)	SonM Rate (min-1)							[SAM] (μM)	SonM Rate (min-1)
2	0.0409	0.0438	0.0471					10	0.0376	0.0379	0.0384
4	0.1049	0.1046	0.1204					50	0.144	0.2343	0.3013
8	0.2432	0.2416	0.2541					100	0.2894	0.3125	0.29
15	0.3962	0.3924	0.3792					300	0.421	0.4269	0.4297
25	0.4847	0.457	0.4403					500	0.4338	0.4181	0.4352
40	0.4898	0.4506	0.4065					800	0.4395	0.4131	0.4134
60	0.4837	0.4477	0.4339					1000	0.445	0.4071	0.4299
100	0.511	0.4387	0.3765
200	0.5091	0.468	0.3953
	SonM Rate (min-1)								SonM Rate (min-1)
Michaelis-Menten								Michaelis-Menten
Best-fit values								Best-fit values
Vmax	0.5167							Vmax	0.4687
Km	8.174							Km	56.43
Std. Error								Std. Error
Vmax	0.02262							Vmax	0.01447
Km	1.508							Km	8.535
95% CI (asymptotic)								95% CI (asymptotic)
Vmax	0.4702 to 0.5633							Vmax	0.4384 to 0.4989
Km	5.068 to 11.28							Km	38.57 to 74.29
Goodness of Fit								Goodness of Fit
Degrees of Freedom	25							Degrees of Freedom	19
R squared	0.8854							R squared	0.9465
Sum of Squares	0.0767							Sum of Squares	0.02223
Sy.x	0.05539							Sy.x	0.0342
14b)
[SonA] (μM)	SonM-Y93F Rate (min-1)							[SAM] (μM)	SonM-Y93F Rate (min-1)
2	0.0151	0.0256	0.0372					10	0.0105	-0.0046	0.0033
4	0.0926	0.0927	0.0913					50	0.035	0.0369	0.0341
8	0.1566	0.1823	0.1424					100	0.0726	0.0585	0.0614
15	0.1906	0.1817	0.1736					300	0.1466	0.1435	0.1341
25	0.2296	0.2035	0.2043					500	0.1845	0.1832	0.179
40	0.2439	0.2132	0.2246					800	0.2005	0.2011	0.1257
60	0.2461	0.2114	0.2246					1000	0.2329	0.2124	0.2167
100	0.2549	0.2197	0.1922					2000	0.1928	0.2154		0.201137	0.207771	0.191136
200	0.2713	0.226	0.2037
	SonM-Y93F Rate (min-1)								SonM-Y93F Rate (min-1)
Michaelis-Menten								Michaelis-Menten
Best-fit values								Best-fit values
Vmax	0.2507							Vmax	0.2378
Km	6.223							Km	216.5
Std. Error								Std. Error
Vmax	0.008728							Vmax	0.0109
Km	0.9866							Km	38.67
95% CI (asymptotic)								95% CI (asymptotic)
Vmax	0.2327 to 0.2686							Vmax	0.2153 to 0.2603
Km	4.191 to 8.255							Km	136.7 to 296.3
Goodness of Fit								Goodness of Fit
Degrees of Freedom	25							Degrees of Freedom	24
R squared	0.8972							R squared	0.9399
Sum of Squares	0.01364							Sum of Squares	0.00948
Sy.x	0.02336							Sy.x	0.01987
[SonA] (μM)	SonM-Y58F Rate (min-1)							[SAM] (μM)	SonM-Y58F Rate (min-1)
2	0.00447	0.00358	0.00477					10	0.00244	0.00256	0.00299
3	0.0065	0.0075	0.00806					50	0.0174	0.01593	0.01518
4	0.00901	0.00932	0.01028					100	0.02705	0.01689	0.01951
6	0.01476	0.01412	0.0134					300	0.02808	0.02395	0.02529
8	0.02014	0.0192	0.02134					500	0.03189	0.02756	0.02695
15	0.02445	0.02592	0.02561					800	0.03097	0.0259	0.02699
25	0.02774	0.02761	0.02793					1000	0.02809	0.02584	0.02842
100	0.02937	0.02755	0.0279
	SonM-Y58F Rate (min-1)								SonM-Y58F Rate (min-1)
Michaelis-Menten								Michaelis-Menten
Best-fit values								Best-fit values
Vmax	0.0336							Vmax	0.03004
Km	7.566							Km	47.42
Std. Error								Std. Error
Vmax	0.001627							Vmax	0.001064
Km	1.03							Km	8.666
95% CI (asymptotic)								95% CI (asymptotic)
Vmax	0.03023 to 0.03698							Vmax	0.02781 to 0.03227
Km	5.430 to 9.701							Km	29.28 to 65.56
Goodness of Fit								Goodness of Fit
Degrees of Freedom	22							Degrees of Freedom	19
R squared	0.9213							R squared	0.921
Sum of Squares	0.0001521							Sum of Squares	0.0001339
Sy.x	0.00263							Sy.x	0.002655
[SonA]	SonM-R67K Rate (min-1)							[SAM] (μM)	SonM-R67K Rate (min-1)
2	-0.00079	0.00031	0.00062					10	0.00134	0.00108	0.00166
4	0.00062	0.00078	0.00163					50	0.00693	0.0075	0.00782
6	0.00241	0.00158	0.00252					100	0.00817	0.00819	0.00848
10	0.00225	0.00475	0.00492					300	0.01056	0.00972	0.00511
30	0.00976	0.00929	0.01038					500	0.0101	0.01029	0.01097
60	0.00975	0.00876	0.0096					800	0.01056	0.00981	0.01219
100	0.00952	0.00908	0.00985					1000	0.0109	0.00913	0.01281
200	0.00966	0.0099	0.012
	SonM-R67K Rate (min-1)								SonM-R67K Rate (min-1)
Michaelis-Menten								Michaelis-Menten
Best-fit values								Best-fit values
Vmax	0.01203							Vmax	0.01102
Km	18.49							Km	35.84
Std. Error								Std. Error
Vmax	0.0007733							Vmax	0.0005442
Km	4.135							Km	9.913
95% CI (asymptotic)								95% CI (asymptotic)
Vmax	0.01042 to 0.01363							Vmax	0.009880 to 0.01216
Km	9.915 to 27.07							Km	15.10 to 56.59
Goodness of Fit								Goodness of Fit
Degrees of Freedom	22							Degrees of Freedom	19
R squared	0.9053							R squared	0.8225
Sum of Squares	4.008e-05							Sum of Squares	4.072e-05
Sy.x	0.00135							Sy.x	0.001464
[SonA] μM	SonM-Y71F Rate (min-1)							[SAM] (μM)	SonM-Y71F Rate (min-1)
2	0.001147	0.001559	0.001851					10	0.000185	-0.00027	0.000378	0.000921	6.7e-05
4	0.002745	0.001231	0.001986					50	0.002936	0.001698	0.00343
6	0.0019	0.001844	0.002754					100	0.00297	0.0038	0.004558
8	0.00214	0.001644	0.002506					300	0.004384	0.004763	0.006445
15	0.003939	0.003819	0.003802					600	0.00607	0.00577	0.006135
30	0.005382	0.005332		0.004984	0.004602	0.004791		1000	0.005952	0.005885	0.007649	0.005568	0.005543	0.005536
60	0.004834	0.005049	0.005942
100	0.005568	0.005543	0.005536
200	0.006526	0.005362	0.005682
400	0.005162	0.005961	0.006401
	SonM-Y71F Rate (min-1)								SonM-Y71F Rate (min-1)
Michaelis-Menten								Michaelis-Menten
Best-fit values								Best-fit values
Vmax	0.006146							Vmax	0.006626
Km	9.564							Km	81.85
Std. Error								Std. Error
Vmax	0.0001835							Vmax	0.0003276
Km	1.162							Km	17.93
95% CI (asymptotic)								95% CI (asymptotic)
Vmax	0.005772 to 0.006521							Vmax	0.005945 to 0.007307
Km	7.190 to 11.94							Km	44.57 to 119.1
Goodness of Fit								Goodness of Fit
Degrees of Freedom	30							Degrees of Freedom	21
R squared	0.9148							R squared	0.9138
Sum of Squares	8.045e-06							Sum of Squares	1.082e-05
Sy.x	0.0005178							Sy.x	0.0007179

## Sheet: Supplementary Fig.17
17a)
[SonA] μM	0 μM SonA BBD			2 μM SonA BBD			4 μM SonA BBD			16 μM SonA BBD
4	0.107642	0.128408	0.12891	0.113336	0.107139	0.120704	0.086875	0.086205	0.102785	0.032112	0.04417	0.053046
8	0.236761	0.251499	0.258868	0.223531	0.211473	0.214488	0.15738	0.163912	0.169103	0.068454	0.034792	0.093407
16	0.385978	0.391839	0.421649	0.346455	0.268581	0.283653	0.224034	0.236092	0.236761	0.128743	0.190875	0.140633
40	0.477752	0.436554	0.421481	0.453636	0.409424	0.393179	0.36002	0.364374	0.365714	0.257695	0.263222	0.296213
80	0.479091	0.452631	0.408754	0.492656	0.457655	0.440908	0.386815	0.395021	0.395021	0.31363	0.398371	0.308941
	0 μM SonA-BBD	2 μM SonA-BBD	4 μM SonA-BBD	16 μM SonA-BBD	Global (shared)
Competitive inhibition
Best-fit values
Km	8.387	8.387	8.387	8.387	8.387
I	= 0.000	= 2.000	= 4.000	= 16.00
Ki	3.869	3.869	3.869	3.869	3.869
Vmax	0.5237	0.5237	0.5237	0.5237	0.5237
Std. Error
Km	0.8508	0.8508	0.8508	0.8508	0.8508
Ki	0.5352	0.5352	0.5352	0.5352	0.5352
Vmax	0.01366	0.01366	0.01366	0.01366	0.01366
95% CI (asymptotic)
Km	6.683 to 10.09	6.683 to 10.09	6.683 to 10.09	6.683 to 10.09	6.683 to 10.09
Ki	2.797 to 4.941	2.797 to 4.941	2.797 to 4.941	2.797 to 4.941	2.797 to 4.941
Vmax	0.4963 to 0.5510	0.4963 to 0.5510	0.4963 to 0.5510	0.4963 to 0.5510	0.4963 to 0.5510
Goodness of Fit
Degrees of Freedom					57
R squared	0.9021	0.9609	0.9664	0.9404	0.9525
Sum of Squares	0.02455	0.009945	0.006647	0.01251	0.05365
Sy.x					0.03068
17b)
SonA μM	0 μM SonA-2Me			70 μM SonA-2Me			120 μM SonA-2Me			170 μM SonA-2Me
4	0.119775	0.111334	0.141479	0.109526	0.122186	0.079381	0.100482	0.101085	0.113746	0.088424	0.098674	0.104703
8	0.255426	0.275924	0.284968	0.210812	0.22287	0.21865	0.187299	0.188505	0.204783	0.193328	0.186093	0.186093
16	0.347669	0.35008	0.344051	0.269293	0.281953	0.276527	0.248794	0.265675	0.248794	0.233722	0.242765	0.234928
40	0.426648	0.379622	0.38324	0.386857	0.365756	0.361535	0.377211	0.341037	0.338625	0.331391	0.336817	0.344051
	0 μM SonA-2Me	70 μM SonA-2Me	120 μM SonA-2Me	170 μM SonA-2Me	Global (shared)
Competitive inhibition
Best-fit values
Km	7.502	7.502	7.502	7.502	7.502
I	= 0.000	= 70.00	= 120.0	= 170.0
Ki	161.2	161.2	161.2	161.2	161.2
Vmax	0.4757	0.4757	0.4757	0.4757	0.4757
Std. Error
Km	0.7017	0.7017	0.7017	0.7017	0.7017
Ki	25.65	25.65	25.65	25.65	25.65
Vmax	0.01338	0.01338	0.01338	0.01338	0.01338
95% CI (asymptotic)
Km	6.088 to 8.915	6.088 to 8.915	6.088 to 8.915	6.088 to 8.915	6.088 to 8.915
Ki	109.6 to 212.9	109.6 to 212.9	109.6 to 212.9	109.6 to 212.9	109.6 to 212.9
Vmax	0.4488 to 0.5027	0.4488 to 0.5027	0.4488 to 0.5027	0.4488 to 0.5027	0.4488 to 0.5027
Goodness of Fit
Degrees of Freedom					45
R squared	0.913	0.9625	0.9764	0.9723	0.9563
Sum of Squares	0.01125	0.004292	0.002328	0.002509	0.02038
Sy.x					0.02128
